# Supplementary material for: Optimising reliability of mouse performance in behavioural testing: the major role of non-aversive handling
Source: Sci Rep. 2017 Mar 21;7:44999. doi: 10.1038/srep44999 (PMC5359560; doi:10.1038/srep44999)
Supplement: Supplementary Dataset 1 [file srep44999-s1.csv]

Optimising reliability of mouse performance in behavioural testing: the major role of non-aversive handling
Kelly Gouveia & Jane L Hurst
Experiment 1, habituation-dishabituation test data
subject	cage	handling_method	location	sniff1(s)	sniff2(s)	sniff3(s)	sniff4(s)	habituation	dishabituation	average_sniff(s)	stretch_attend1	stretch_attend2	stretch_attend3	stretch_attend4	average_stretch_attend	visits1	visits2	visits3	visits4	average_visits	movement1	movement2	movement3	movement4	average_movement	PC1
c1m1	1	tunnel	centre	10.46	5.54	10.53	14.93	-0.07	4.4	10.37	4	0	0	0	1	2	6	7	7	5.5	57	71	88	68	71	1.03829
c1m2	1	tunnel	centre	5.33	0.61	5	7.01	0.33	2.01	4.49	1	0	0	0	0.25	3	2	6	4	3.75	81	68	63	68	70	0.44283
c2m1	2	tail	centre	0.53	0	0	0	0.53	0	0.13	15	5	1	0	5.25	7	2	0	0	2.25	35	11	16	18	20	-1.07032
c2m2	2	tail	centre	2.12	0	0	5.75	2.12	5.75	1.97	1	1	9	3	3.5	1	0	0	3	1	48	32	39	46	41.25	-0.62717
c3m1	3	cup	centre	10.85	2.73	1.8	3.05	9.05	1.25	4.61	0	1	0	0	0.25	9	9	9	3	7.5	77	82	94	54	76.75	0.85358
c3m2	3	cup	centre	0	0	0	7.2	0	7.2	1.8	3	0	0	9	3	0	0	0	2	0.5	32	2	8	41	20.75	-0.86517
c4m1	4	tunnel	centre	14.93	4.88	1.51	19.35	13.42	17.84	10.17	2	0	0	0	0.5	6	6	6	15	8.25	72	62	76	87	74.25	1.34237
c4m2	4	tunnel	centre	10.92	4	2.51	7.73	8.41	5.22	6.29	0	0	0	0	0	14	13	14	8	12.25	101	98	95	76	92.5	1.60682
c5m1	5	tunnel	periphery	9.31	2.04	3.98	12.98	5.33	9	7.08	5	3	2	0	2.5	6	2	5	10	5.75	23	21	21	47	28	0.16731
c5m2	5	tunnel	periphery	6.24	5.52	3.61	15.4	2.63	11.79	7.69	1	0	0	0	0.25	5	3	13	8	7.25	79	55	80	55	67.25	0.9901
c6m1	6	tail	centre	13.7	4.35	0	0	13.7	0	4.51	19	3	17	4	10.75	4	1	2	0	1.75	9	5	30	6	12.5	-1.32863
c6m2	6	tail	centre	0	0	0	1.06	0	1.06	0.27	14	6	4	0	6	1	0	0	2	0.75	16	4	8	14	10.5	-1.36321
c7m1	7	cup	periphery	0	0	14.67	9.67	-14.67	-5	6.09	13	8	5	0	6.5	0	0	3	9	3	30	33	66	89	54.5	-0.23172
c7m2	7	cup	periphery	6.62	0.79	7.54	10.54	-0.92	3	6.37	1	0	0	0	0.25	3	1	2	9	3.75	78	62	67	69	69	0.59254
c8m1	8	tunnel	periphery	5.82	0	1.87	4.35	3.95	2.48	3.01	1	0	0	0	0.25	2	0	4	5	2.75	63	62	72	77	68.5	0.21334
c8m2	8	tunnel	periphery	7.39	2.06	0.58	6.57	6.81	5.99	4.15	5	6	0	0	2.75	3	2	3	9	4.25	7	25	68	90	47.5	-0.02057
c9m1	9	tail	periphery	0	0	7.59	0	-7.59	-7.59	1.9	9	14	3	2	7	0	1	2	2	1.25	50	17	24	22	28.25	-1.07659
c9m2	9	tail	periphery	0	0	0	0.64	0	0.64	0.16	7	4	6	6	5.75	0	0	0	1	0.25	4	2	20	43	17.25	-1.31817
c10m2	10	cup	centre	15.87	3.67	3.74	17.7	12.13	13.96	10.24	1	0	0	0	0.25	5	4	8	13	7.5	59	52	65	83	64.75	1.20193
c11m1	11	tunnel	centre	2.18	2.45	0.7	12.31	1.48	11.61	4.41	3	0	0	0	0.75	3	4	8	8	5.75	72	63	87	88	77.5	0.6469
c11m2	11	tunnel	centre	2.43	6.75	5.04	14.25	-2.61	9.21	7.12	0	1	0	0	0.25	1	2	4	5	3	45	32	45	58	45	0.32604
c12m1	12	tail	periphery	13.19	2.63	1.43	6.55	11.76	5.12	5.95	6	0	1	0	1.75	5	3	1	2	2.75	63	48	41	40	48	0.09996
c12m2	12	tail	periphery	0	0	0	0	0	0	0	3	1	1	1	1.5	0	0	0	0	0	4	4	4	8	5	-1.09804
c13m1	13	tail	centre	0	0	0	0	0	0	0	5	1	0	1	1.75	0	0	0	0	0	56	14	4	8	20.5	-0.94999
c13m2	13	tail	centre	0	0	0	0	0	0	0	5	1	3	1	2.5	0	0	0	0	0	2	2	2	2	2	-1.22307
c14m1	14	cup	periphery	6.21	1.26	1.41	0.86	4.8	-0.55	2.44	0	0	0	0	0	10	12	8	4	8.5	107	99	84	52	85.5	0.87479
c14m2	14	cup	periphery	0	0	12.12	0	-12.12	-12.12	3.03	2	10	6	7	6.25	0	0	3	1	1	6	8	18	31	15.75	-1.07073
c15m1	15	tunnel	periphery	0	11.12	3.22	9.78	-3.22	6.56	6.03	17	5	3	0	6.25	0	2	2	7	2.75	49	43	49	58	49.75	-0.28758
c15m2	15	tunnel	periphery	4.47	8.56	3.13	8.87	1.34	5.74	6.26	5	0	0	0	1.25	17	12	9	11	12.25	110	97	89	88	96	1.52776
c16m1	16	tail	centre	0	0	0	1.59	0	1.59	0.4	10	5	2	0	4.25	0	0	0	3	0.75	8	24	32	66	32.5	-0.94828
c16m2	16	tail	centre	0	0	3.61	7.49	-3.61	3.88	2.77	1	1	0	0	0.5	0	0	2	2	1	34	20	35	29	29.5	-0.41218
c17m1	17	cup	centre	4.41	4.73	1.92	20.59	2.49	18.67	7.91	0	0	0	0	0	13	9	3	5	7.5	106	99	63	78	86.5	1.266
c18m1	18	tunnel	centre	0	12.16	8.35	16.88	-8.35	8.53	9.35	4	0	0	0	1	0	2	10	7	4.75	36	34	62	58	47.5	0.62701
c18m2	18	tunnel	centre	2.42	0.99	1.7	15.67	0.72	13.97	5.19	0	0	3	0	0.75	6	7	6	8	6.75	92	86	69	84	82.75	0.85872
c19m1	19	tail	periphery	0	0	0	0	0	0	0	17	3	9	7	9	0	0	0	0	0	16	9	16	23	16	-1.66611
c19m2	19	tail	periphery	0.79	1.63	0	3.22	0.79	3.22	1.41	20	3	0	1	6	1	3	0	1	1.25	18	11	5	10	11	-1.21658
c20m1	20	cup	centre	6.97	9.04	0.97	15.85	6	14.88	8.21	3	0	0	0	0.75	6	6	7	11	7.5	46	64	77	89	69	1.02911
c20m2	20	cup	centre	14.27	4.73	5.54	7.76	8.73	2.22	8.08	0	0	0	0	0	14	9	6	8	9.25	113	95	54	85	86.75	1.43476
c21m1	21	cup	periphery	14.75	2.07	3	16	11.75	13	8.95	3	0	0	0	0.75	6	8	6	7	6.75	83	60	53	44	60	0.92833
c21m2	21	cup	periphery	3.49	0.3	1.82	12.76	1.67	10.94	4.59	0	0	0	0	0	4	8	7	9	7	71	70	55	64	65	0.70216
c22m1	22	tunnel	periphery	6.29	5.03	0	5.07	6.29	5.07	4.1	2	0	0	0	0.5	4	2	0	1	1.75	50	26	6	12	23.5	-0.3004
c23m1	23	tail	periphery	4.97	0	0	0	4.97	0	1.24	14	9	0	0	5.75	2	0	0	0	0.5	12	2	2	2	4.5	-1.34481
c23m2	23	tail	periphery	0	0	0	0	0	0	0	6	5	1	3	3.75	0	0	0	0	0	60	6	4	2	18	-1.16143
c24m1	24	cup	periphery	1.22	5.74	8.34	9.68	-7.12	1.34	6.25	8	3	0	0	2.75	3	8	11	17	9.75	9	60	72	112	63.25	0.81007
