# Supplementary material for: Optimising reliability of mouse performance in behavioural testing: the major role of non-aversive handling
Source: Sci Rep. 2017 Mar 21;7:44999. doi: 10.1038/srep44999 (PMC5359560; doi:10.1038/srep44999)
Supplement: Supplementary Dataset 2 [file srep44999-s2.csv]

Optimising reliability of mouse performance in behavioural testing: the major role of non-aversive handling
Kelly Gouveia & Jane L Hurst
Experiment 2, habituation-dishabituation test data
subject	cage	handling_method	familiarisation	sniff1(s)	sniff2(s)	sniff3(s)	sniff4(s)	habituation	dishabituation	average_sniff(s)	stretch_attend1	stretch_attend2	stretch_attend3	stretch_attend4	average_stretch_attend	visits1	visits2	visits3	visits4	average_visits	movement1	movement2	movement3	movement4	average_movement	PC1
c41m1	41	tail	naive	0	0	6.27	0.99	-6.27	-5.28	1.81	9	9	11	1	7.5	0	0	2	2	1	4	6	9	14	8.25	-0.9257
c41m2	41	tail	naive	0.76	0	0	2.03	0.76	2.03	0.7	23	1	5	2	7.75	2	0	1	1	1	8	0	4	6	4.5	-1.09233
c42m1	42	tunnel	familiar	21.37	6.59	0.54	15.38	20.83	14.84	10.97	0	0	0	0	0	6	7	17	22	13	52	44	69	86	62.75	2.04659
c42m2	42	tunnel	familiar	22.37	1.33	4.09	8.79	18.28	4.7	9.14	1	0	0	0	0.25	10	6	10	15	10.25	54	36	64	74	57	1.58449
c43m1	43	tail	familiar	12.4	0	0.36	1.84	12.04	1.48	3.65	0	0	0	0	0	8	4	4	3	4.75	50	28	28	24	32.5	0.35684
c43m2	43	tail	familiar	15.4	0	1.18	6.7	14.22	5.52	5.82	0	0	0	0	0	3	1	6	7	4.25	27	12	44	42	31.25	0.48287
c44m1	44	tunnel	naive	18.39	2.06	4.78	8.27	13.61	3.49	8.38	8	2	1	0	2.75	2	4	5	10	5.25	6	23	28	48	26.25	0.52039
c44m2	44	tunnel	naive	0	9.13	1.48	20.59	-1.48	19.11	7.8	6	3	0	0	2.25	0	2	3	5	2.5	11	23	25	36	23.75	0.26057
c45m1	45	tail	naive	1.28	0	0	0	1.28	0	0.32	15	11	3	14	10.75	2	0	0	0	0.5	4	1	0	2	1.75	-1.39549
c45m2	45	tail	naive	3.98	0	3.15	5.67	0.83	2.52	3.2	14	5	0	0	4.75	2	0	2	1	1.25	27	28	42	24	30.25	-0.2816
c46m1	46	tunnel	familiar	14.67	3.03	2.21	8.92	12.46	6.71	7.21	0	0	0	0	0	6	16	12	12	11.5	44	67	64	58	58.25	1.55016
c46m2	46	tunnel	familiar	9.78	0.7	0.99	5.11	8.79	4.12	4.15	0	0	0	0	0	2	1	3	3	2.25	6	10	18	16	12.5	-0.09099
c47m1	47	tail	familiar	12.95	0	0	0	12.95	0	3.24	2	0	1	0	0.75	1	0	0	0	0.25	8	0	2	0	2.5	-0.5162
c47m2	47	tail	familiar	19.52	0.74	0	1.55	19.52	1.55	5.45	0	0	0	0	0	3	6	0	1	2.5	38	26	0	14	19.5	0.1434
c48m1	48	tunnel	naive	0	0	0	0	0	0	0	4	2	0	0	1.5	0	0	0	0	0	0	0	0	0	0	-0.89286
c48m2	48	tunnel	naive	12.26	2.26	4.13	9.97	8.13	5.84	7.15	11	4	1	0	4	2	9	9	8	7	6	32	38	40	29	0.51021
c49m1	49	tunnel	familiar	19.96	3.63	2.89	6.53	17.07	3.64	8.25	0	0	0	0	0	15	17	13	5	12.5	60	78	59	36	58.25	1.7128
c49m2	49	tunnel	familiar	13.03	3.35	0.74	4.53	12.29	3.79	5.41	0	0	0	0	0	10	6	8	10	8.5	59	52	53	57	55.25	1.12948
c50m1	50	tail	naive	1.95	1.02	0	0.58	1.95	0.58	0.89	19	20	8	0	11.75	1	1	5	2	2.25	2	2	26	8	9.5	-1.16384
c50m2	50	tail	naive	0	0	3.72	1.84	-3.72	-1.88	1.39	5	8	13	1	6.75	0	0	4	6	2.5	0	4	26	25	13.75	-0.7179
c51m1	51	tunnel	naive	7.72	17.63	0.44	15.38	7.28	14.94	10.29	9	6	0	0	3.75	1	2	12	7	5.5	2	10	56	42	27.5	0.65496
c51m2	51	tunnel	naive	4.42	2.25	2.43	24.05	1.99	21.62	8.29	6	0	0	0	1.5	7	7	12	7	8.25	32	46	54	38	42.5	1.06338
c52m1	52	tail	familiar	3.29	0	0	3.67	3.29	3.67	1.74	13	6	0	3	5.5	1	0	0	1	0.5	6	2	0	2	2.5	-0.92804
c52m2	52	tail	familiar	0	0	0	1.35	0	1.35	0.34	9	10	7	2	7	0	0	1	2	0.75	10	4	18	22	13.5	-0.95711
c53m1	53	tunnel	familiar	0	0	0	0	0	0	0	6	1	4	0	2.75	0	0	0	0	0	0	0	0	4	1	-0.95793
c53m2	53	tunnel	familiar	8.54	4.67	1.65	7.53	6.89	5.88	5.6	0	0	0	0	0	7	7	7	8	7.25	28	42	30	36	34	0.73024
c54m1	54	tail	naive	0	0	0	0	0	0	0	13	8	2	8	7.75	0	0	0	0	0	10	9	0	0	4.75	-1.22199
c54m2	54	tail	naive	0	0	0	0	0	0	0	7	1	0	0	2	0	0	0	0	0	0	0	0	0	0	-0.92493
c55m1	55	tunnel	naive	9.96	3.59	0.95	5.28	9.01	4.33	4.94	5	4	1	1	2.75	1	3	9	7	5	2	6	38	40	21.5	0.14166
c55m2	55	tunnel	naive	6.73	0.85	3.28	15.13	3.45	11.85	6.5	5	2	0	0	1.75	6	5	7	17	8.75	38	34	34	72	44.5	0.96458
c56m1	56	tail	familiar	0	0	0	0	0	0	0	1	0	1	0	0.5	0	0	0	0	0	0	0	0	0	0	-0.8287
c56m2	56	tail	familiar	0	0	0	0	0	0	0	4	4	2	0	2.5	0	0	0	0	0	0	0	0	0	0	-0.95701
