# Supplementary material for: Optimising reliability of mouse performance in behavioural testing: the major role of non-aversive handling
Source: Sci Rep. 2017 Mar 21;7:44999. doi: 10.1038/srep44999 (PMC5359560; doi:10.1038/srep44999)
Supplement: Supplementary Dataset 3 [file srep44999-s3.csv]

Optimising reliability of mouse performance in behavioural testing: the major role of non-aversive handling
Kelly Gouveia & Jane L Hurst
Voluntary interaction test carried out prior to Experiment 1
cage	handling_method	mean_interaction
1	tunnel	20.45
2	tail	9.22
3	cup	17.14
4	tunnel	44.96
5	tunnel	35.36
6	tail	17.63
7	cup	30.43
8	tunnel	28.52
9	tail	2.35
10	cup	56.57
11	tunnel	46
12	tail	5.56
13	tail	2.11
14	cup	22.1
15	tunnel	49.08
16	tail	0
17	cup	3.14
18	tunnel	66.33
19	tail	3.88
20	cup	38.38
21	cup	50.47
22	tunnel	27.68
23	tail	10.68
24	cup	2.42
